# Supplementary material for: Altered Gut Microbial Diversity and Depletion of SCFA-Producing Taxa Associated with ASD-like Phenotypes in a Prenatal VPA Rat Model
Source: Int J Mol Sci. 2025 Sep 13;26(18):8931. doi: 10.3390/ijms26188931 (PMC12469871; doi:10.3390/ijms26188931)
Supplement: Supplementary file 1 [file ijms-26-08931-s001.zip]

Archive with 1 entries (1 files):
- ijms-3826942-supplementary.pdf
